# Supplementary material for: From Nature to Synthesis and Vice Versa: Costic Acid Analogs with Acaricidal Activity Against the Bee Parasite Varroa destructor
Source: Plants (Basel). 2026 Jan 20;15(2):310. doi: 10.3390/plants15020310 (PMC12845287; doi:10.3390/plants15020310)
Supplement: Supplementary file 1 [file plants-15-00310-s001.zip]

Archive with 1 entries (1 files):
- plants-4056404-supplementary.pdf
